# Supplementary material for: Medicinal Plants Used in the Management of Sexual Dysfunction, Infertility and Improving Virility in the East African Community: A Systematic Review
Source: Evid Based Complement Alternat Med. 2023 Aug 12;2023:6878852. doi: 10.1155/2023/6878852 (PMC10439835; doi:10.1155/2023/6878852)
Supplement: Supplementary Materials — Supplementary file 1: PRISMA 2020 checklist for the systematic review of medicinal plants used in the management of sexual dysfunction and infertility, and improving virility in the East African Community. Supplementary file 2: Risk of bias assessment of studies included for systematic review on medicinal plants used in the management of sexual dysfunction and infertility, and improving virility in the East African Community. [file 6878852.f1.zip]

Archive with 2 entries (2 files):
- 6878852.f1/Supplementary File 1 13643_2021_1626_MOESM1_ESM.pdf
- 6878852.f1/Supplementary File 2.pdf
